# Supplementary material for: An E. coli biosensor for screening of cDNA libraries for isochorismate pyruvate lyase-encoding cDNAs
Source: Mol Genet Genomics. 2018 May 23;293(5):1181–90. doi: 10.1007/s00438-018-1450-5 (PMC6153503; doi:10.1007/s00438-018-1450-5)
Supplement: Supplementary file 1 — Supplementary material 1 (XLSX 10 KB) [file 438_2018_1450_MOESM1_ESM.xlsx]

## Sheet: Sheet1
Plasmid number	Locus in Arabidopsis	Length (AA)	Amino acids fused to to β-galactosidase α peptide	Description
1-3	AT1G09340	378	31-378	CRB: chloroplast RNA-binding protein
3-128	AT4G24770	329	136-329	RBP31: RNA-binding protein
3-53	AT4G21960	330	147-330	PRXR1: peroxidase
4-11	AT3G30390	460	300-460	Amino acid transmembrane transporter
4-120	AT1G67440	433	433	EMB1688: minichromosome maintenance protein
4-24	AT3G48500	697	329	PTAC10: plastid RNA-polymerase
4-79	AT5G65220	173	173	Ribosomal L29 family protein
4-215	AT1G67090	180	180	RBCS1A: ribulose 1,5-bisphosphate carboxylase/oxygenase
5-161	AT4G17090	548	31-548	BAM3: β-amylase
5-266	AT5G52760	126	30-120	Copper transporter
5-367	AT5G15090	274	70-274	VDAC3:Voltage-dependent anion channels
5-37	AT3G21200	312	63-306	GluTR: glutamyl-tRNA reductase
