# Supplementary material for: An E. coli biosensor for screening of cDNA libraries for isochorismate pyruvate lyase-encoding cDNAs
Source: Mol Genet Genomics. 2018 May 23;293(5):1181–90. doi: 10.1007/s00438-018-1450-5 (PMC6153503; doi:10.1007/s00438-018-1450-5)
Supplement: Supplementary file 2 — Supplementary material 2 (XLSX 9 KB) [file 438_2018_1450_MOESM2_ESM.xlsx]

## Sheet: Sheet1
	F(forward)/R(reverse)	Sequence (5’-3’)*
salA-promoter	F	GAGGGTACCCAGTTATTTGAGGGGTATA
	R	GCGAATTCTTCCTTTGAGAACTTGA
salR	F	GAGGGATCCGAATTCACGCTAAGAATTTGGCACA
	R	GAGCTCGAGTTACAAAACTGAAATA
luxCDABE	F	GCGAATTCATGACTAAAAAAATT
	R	GAGAATTCTCAACTATCAAACGCTT
PmsB-pBK-CMV	F	GCGAATTCACACCATCATCATCATCATATGCTGCAACCTAAAACCCCT
	R	GCCTCGAGTCATGACTTGGCCTGCGCCGA
PRXR1-pASK-IBA45	F	GAGGAATTCGATGGGAGGCAAAGGTGTG
	R	GAGGTCGACGATGGTTCTTGTTTGC
PRXR1-pTH2	F	GAGGTCGACATGGGAGGCAAAGGTGT
	R	GAGGTCGACATGGTTCTTGTTTGC
PRXR1-probe	F	GAAGACAGGAAGGAGAGATGG
	R	GAGGTCGACGATGGTTCTTGTTTGC
*Restriction sites are underlined.
